# Supplementary material for: Metal Complexes with Naphthalene-Based Acetic Acids as Ligands: Structure and Biological Activity
Source: Molecules. 2023 Feb 26;28(5):2171. doi: 10.3390/molecules28052171 (PMC10005298; doi:10.3390/molecules28052171)
Supplement: Supplementary file 1 [file molecules-28-02171-s001.zip]

Archive with 1 entries (1 files):
- molecules-2215277-supplementary.pdf
